# Supplementary material for: Preclinical Evaluation of Novel Sterically Optimized VLP-Based Vaccines against All Four DENV Serotypes
Source: Vaccines (Basel). 2024 Jul 31;12(8):874. doi: 10.3390/vaccines12080874 (PMC11359203; doi:10.3390/vaccines12080874)
Supplement: Supplementary file 1 [file vaccines-12-00874-s001.zip]

Archive with 1 entries (1 files):
- vaccines-3113260-supplementary.pdf
